# Supplementary material for: Radiotherapy Metastatic Prostate Cancer Cell Lines Treated with Gold Nanorods Modulate miRNA Signatures
Source: Int J Mol Sci. 2024 Feb 27;25(5):2754. doi: 10.3390/ijms25052754 (PMC10931958; doi:10.3390/ijms25052754)
Supplement: Supplementary file 1 [file ijms-25-02754-s001.zip]

Archive with 1 entries (1 files):
- ijms-2804148-supplementary.pdf
